# Supplementary material for: Rapid Eukaryotic Impedimetric Biosensing of Naproxen and Isoniazid: A Proof-of-Concept for Acute Toxicity Monitoring
Source: Biosensors (Basel). 2026 May 20;16(5):298. doi: 10.3390/bios16050298 (PMC13204383; doi:10.3390/bios16050298)
Supplement: Supplementary file 1 [file biosensors-16-00298-s001.zip]

Archive with 1 entries (1 files):
- biosensors-4276925-SI.pdf
